# Supplementary material for: Residual Dynamics of Chlorantraniliprole and Fludioxonil in Soil and Their Effects on the Microbiome
Source: J Xenobiot. 2024 Dec 30;15(1):4. doi: 10.3390/jox15010004 (PMC11840292; doi:10.3390/jox15010004)
Supplement: Supplementary file 1 [file jox-15-00004-s001.zip]

Archive with 1 entries (1 files):
- jox-2948257-supplementary.pdf
